# Supplementary material for: Contrasting Dynamics of Intracellular and Extracellular Antibiotic Resistance Genes in Response to Nutrient Variations in Aquatic Environments
Source: Antibiotics (Basel). 2024 Aug 28;13(9):817. doi: 10.3390/antibiotics13090817 (PMC11428281; doi:10.3390/antibiotics13090817)
Supplement: Supplementary file 1 [file antibiotics-13-00817-s001.zip]

Archive with 1 entries (1 files):
- antibiotics-3144881-supplementary.pdf
